# Supplementary material for: Shear-Wave-Elastography in Neurofibromatosis Type I
Source: Diagnostics (Basel). 2022 Jan 31;12(2):360. doi: 10.3390/diagnostics12020360 (PMC8871512; doi:10.3390/diagnostics12020360)
Supplement: Supplementary file 1 [file diagnostics-12-00360-s001.zip]

Archive with 1 entries (1 files):
- diagnostics-1522253-supplementary.pdf
